# Supplementary material for: Risk Polymorphisms of FNDC5, BDNF, and NTRK2 and Poor Education Interact and Aggravate Age-Related Cognitive Decline
Source: Int J Mol Sci. 2023 Dec 7;24(24):17210. doi: 10.3390/ijms242417210 (PMC10743741; doi:10.3390/ijms242417210)
Supplement: Supplementary file 1 [file ijms-24-17210-s001.zip]

Archive with 1 entries (1 files):
- ijms-2699751-supplementary.pdf
